# Supplementary material for: Intestinal Protective Effects of a Pomegranate Peel Extract in In Vitro and Ex Vivo Studies
Source: Int J Mol Sci. 2026 Feb 6;27(3):1603. doi: 10.3390/ijms27031603 (PMC12898482; doi:10.3390/ijms27031603)
Supplement: Supplementary file 1 [file ijms-27-01603-s001.zip]

Archive with 1 entries (1 files):
- ijms-4082143-supplementary.pdf
